# Supplementary material for: Isotopic Niche of Syntopic Granivores in Commercial Orchards and Meadows
Source: Animals (Basel). 2021 Aug 11;11(8):2375. doi: 10.3390/ani11082375 (PMC8388717; doi:10.3390/ani11082375)
Supplement: Supplementary file 1 [file animals-11-02375-s001.zip]

Archive with 1 entries (1 files):
- animals-1288701-supplementary.pdf
